# Supplementary material for: Stability of Polymeric Membranes to UV Exposure before and after Coating with TiO2 Nanoparticles
Source: Polymers (Basel). 2021 Dec 30;14(1):124. doi: 10.3390/polym14010124 (PMC8747730; doi:10.3390/polym14010124)
Supplement: Supplementary file 1 [file polymers-14-00124-s001.zip]

Archive with 2 entries (2 files):
- polymers-1342351-supplementary.pdf
- Video NTA of Membranes - Labuto et al.mp4
